# Supplementary material for: Dissection of Molecular Processes and Genetic Architecture Underlying Iron and Zinc Homeostasis for Biofortification: From Model Plants to Common Wheat
Source: Int J Mol Sci. 2020 Dec 5;21(23):9280. doi: 10.3390/ijms21239280 (PMC7730113; doi:10.3390/ijms21239280)
Supplement: Supplementary file 1 [file ijms-21-09280-s001.zip]

Archive with 1 entries (1 files):
- ijms-1011671-SI.xlsx
