# Supplementary material for: Dissection of Molecular Processes and Genetic Architecture Underlying Iron and Zinc Homeostasis for Biofortification: From Model Plants to Common Wheat
Source: Int J Mol Sci. 2020 Dec 5;21(23):9280. doi: 10.3390/ijms21239280 (PMC7730113; doi:10.3390/ijms21239280)
Supplement: Supplementary file 1 [file ijms-21-09280-s001.zip › ijms-1011671-SI.xlsx]

## Sheet: Supplemental information
Supplemental information
Supplemental Table 1: 172 Arabidopsis and rice genes for Fe and Zn traits
Supplemental Table 2: 436 unfiltered wheat orthologs of Arabidopsis and rice genes for Fe and Zn traits
Supplemental Table 3: 254 filtered wheat orthologs of Arabidopsis and rice genes for Fe and Zn traits
Supplemental Table 4: 11 cloned genes for wheat Fe and Zn traits
Supplemental Table 5: 140 quantitative trait loci detected by linkage mapping or association analyses for wheat Fe and Zn traits

## Sheet: Table S1
Table S1 172 Arabidopsis and rice genes for Fe and Zn traitsa
Number	Gene name	Accession number	Function	Major involved process	Source
1	AtFRO1	AT1G01590	Fe (III)-chelate reductase	Fe/Zn uptake	[22,39]
2	AtFRO2	AT1G01580	Fe (III)-chelate reductase	Fe/Zn uptake	[22,39]
3	AtFRO3	AT1G23020	Fe (III)-chelate reductase	Fe/Zn uptake	[22,39]
4	AtFRO4	AT5G23980	Fe (III)-chelate reductase	Fe/Zn uptake	[22,39]
5	AtFRO5	AT5G23990	Fe (III)-chelate reductase	Fe/Zn uptake	[22,39]
6	AtFRO6	AT5G49730	Fe (III)-chelate reductase	Fe/Zn uptake	[22,39]
7	AtFRO7	AT5G49740	Fe (III)-chelate reductase	Fe/Zn uptake	[22,39]
8	AtFRO8	AT5G50160	Fe (III)-chelate reductase	Fe/Zn uptake	[22,39]
9	AtIRT1	AT4G19690	Fe (II)/Zn transporter; ZIP family	Fe/Zn uptake	[35,40]
10	AtIRT2	AT4G19680	Fe (II)/Zn transporter; ZIP family	Fe/Zn uptake	[35,40]
11	AtIRT3	AT1G60960	Fe (II)/Zn transporter; ZIP family	Fe/Zn uptake	[35,40]
12	AtIDF1	AT4G30370	IRT1 degradation factor1	Fe/Zn uptake	[22]
13	AtSNX	AT5G06140	Recycle internalized IRT1	Fe/Zn uptake	[22]
14	AtAHA1	AT2G18960	H (+)-ATPase; Acid rhizosphere	Fe/Zn uptake	[38]
15	AtAHA2	AT4G30190	H (+)-ATPase; Acid rhizosphere	Fe/Zn uptake	[38]
16	AtAHA7	AT3G60330	H (+)-ATPase; Acid rhizosphere	Fe/Zn uptake	[38]
17	AtCBR1	AT5G17770	Activate H (+)-ATPase	Fe/Zn uptake	[22]
18	AtFAD2	AT3G12120	Activate H (+)-ATPase	Fe/Zn uptake	[22]
19	AtF6'H1	AT3G13610	Coumarin synthesis enzyme	Fe/Zn uptake	[38]
20	ABCG37/PDR9	AT3G53480	Coumarin efflux transporter	Fe/Zn uptake	[38]
21	AtNAS1	AT5G04950	NA synthase	Fe/Zn uptake/transport	[41–43]
22	AtNAS2	AT5G56080	NA synthase	Fe/Zn uptake/transport	[41–43]
23	AtNAS3	AT1G09240	NA synthase	Fe/Zn uptake/transport	[41–43]
24	AtNAS4	AT1G56430	NA synthase	Fe/Zn uptake/transport	[41–43]
25	OsSAMS2	LOC_Os01g22010	NA synthesis enzyme	Fe/Zn uptake/transport	[41–43]
26	OsNAS1	LOC_Os03g19427	NA synthase	Fe/Zn uptake/transport	[41–43]
27	OsNAS2	LOC_Os03g19420	NA synthase	Fe/Zn uptake/transport	[41–43]
28	OsNAS3	LOC_Os07g48980	NA synthase	Fe/Zn uptake/transport	[41–43]
29	OsNAAT1	LOC_Os02g20360	NA amino transferase	Fe/Zn uptake/transport	[41–43]
30	OsDEP	LOC_Os11g29370	Methionine recycling	Fe/Zn uptake	[22,50]
31	OsIDI4	LOC_Os09g28050	Methionine recycling	Fe/Zn uptake	[22,50]
32	OsMTN	LOC_Os06g02220	Methionine recycling	Fe/Zn uptake	[22,50]
33	OsMTK1	LOC_Os04g57400	Methionine recycling	Fe/Zn uptake	[22,50]
34	OsDMAS1	LOC_Os03g13390	2'-deoxymugineic-acid 2'-dioxygenase	Fe/Zn uptake	[22,50]
35	OsPEZ2	LOC_Os03g37640	Phenolics efflux tansporter	Fe/Zn uptake	[22,50]
36	OsENA1	LOC_Os11g05390	NA efflux transporter	Fe/Zn uptake	[22,50]
37	OsPDR15	LOC_Os02g32690	Phenolic compounds transporter	Fe/Zn uptake	[22,50]
38	OsTOM1	LOC_Os11g04020	MAs efﬂux transporter	Fe/Zn uptake	[44]
39	OsIRT1	LOC_Os03g46470	Fe (II)/Zn transporter; ZIP family	Fe/Zn uptake	[48,49]
40	OsIRT2	LOC_Os03g46454	Fe (II)/Zn transporter; ZIP family	Fe/Zn uptake	[48,49]
41	AtFRD3	AT3G08040	Citrate efﬂux transporter	Fe/Zn transport	[55,56]
42	AtIREG1	AT2G38460	Ferroportin1 (FPN1)	Fe/Zn transport	[58]
43	AtIREG2	AT5G03570	Ferroportin1 (FPN1)	Fe/Zn transport	[58]
44	AtIREG3	AT5G26820	Ferroportin1 (FPN1)	Fe/Zn transport	[58]
45	AtYSL1	AT4G24120	Fe/Zn-NA tansporter; OPT-YSL family	Fe/Zn transport	[78,79]
46	AtYSL2	AT5G24380	Fe/Zn-NA tansporter; OPT-YSL family	Fe/Zn transport	[22]
47	AtYSL3	AT5G53550	Fe/Zn-NA tansporter; OPT-YSL family	Fe/Zn transport	[78,79]
48	AtYSL4	AT5G41000	Fe/Zn-NA tansporter; OPT-YSL family	Fe/Zn transport	[22]
49	AtYSL5	AT3G17650	Fe/Zn-NA tansporter; OPT-YSL family	Fe/Zn transport	[22]
50	AtYSL6	AT3G27020	Fe/Zn-NA tansporter; OPT-YSL family	Fe/Zn transport	[22]
51	AtYSL7	AT1G65730	Fe/Zn-NA tansporter; OPT-YSL family	Fe/Zn transport	[22]
52	AtYSL8	AT1G48370	Fe/Zn-NA tansporter; OPT-YSL family	Fe/Zn transport	[22]
53	AtOPT3	AT4G16370	Oligopeptide transporter	Fe/Zn transport	[63,64]
54	AtHSCB	AT5G06410	Mitochondrial cochaperone involved in Fe translation	Fe/Zn transport	[22]
55	OsFRDL1	Os03g0216700	Citrate efﬂux transporter	Fe/Zn transport	[57]
56	OsYSL2	LOC_Os02g43370	Fe/Zn-NA tansporter; OPT-YSL family	Fe/Zn transport	[66,67]
57	OsYSL15	LOC_Os02g43410	Fe/Zn-NA tansporter; OPT-YSL family	Fe/Zn transport	[46,47]
58	OsYSL1	LOC_Os01g13710	Fe/Zn-NA tansporter; OPT-YSL family	Fe/Zn transport	[73]
59	OsYSL3	LOC_Os05g16280	Fe/Zn-NA tansporter; OPT-YSL family	Fe/Zn transport	[50]
60	OsYSL4	LOC_Os05g16290	Fe/Zn-NA tansporter; OPT-YSL family	Fe/Zn transport	[50]
61	OsYSL5	LOC_Os04g32060	Fe/Zn-NA tansporter; OPT-YSL family	Fe/Zn transport	[50]
62	OsYSL6	LOC_Os04g32050	Fe/Zn-NA tansporter; OPT-YSL family	Fe/Zn transport	[50]
63	OsYSL7	LOC_Os02g02450	Fe/Zn-NA tansporter; OPT-YSL family	Fe/Zn transport	[50]
64	OsYSL8	LOC_Os02g02460	Fe/Zn-NA tansporter; OPT-YSL family	Fe/Zn transport	[50]
65	OsYSL9	LOC_Os04g45860	Fe/Zn-NA tansporter; OPT-YSL family	Fe/Zn transport	[53]
66	OsYSL10	LOC_Os04g57840	Fe/Zn-NA tansporter; OPT-YSL family	Fe/Zn transport	[50]
67	OsYSL11	LOC_Os04g44330	Fe/Zn-NA tansporter; OPT-YSL family	Fe/Zn transport	[50]
68	OsYSL12	LOC_Os04g44320	Fe/Zn-NA tansporter; OPT-YSL family	Fe/Zn transport	[50]
69	OsYSL13	LOC_Os04g44300	Fe/Zn-NA tansporter; OPT-YSL family	Fe/Zn transport	[50]
70	OsYSL14	LOC_Os02g42220	Fe/Zn-NA tansporter; OPT-YSL family	Fe/Zn transport	[50]
71	OsYSL16	LOC_Os04g45900	Fe/Zn-NA tansporter; OPT-YSL family	Fe/Zn transport	[68–70]
72	OsYSL17	LOC_Os08g17830	Fe/Zn-NA tansporter; OPT-YSL family	Fe/Zn transport	[50]
73	OsYSL18	LOC_Os01g61390	Fe/Zn-NA tansporter; OPT-YSL family	Fe/Zn transport	[68–70]
74	AtVIT1	AT2G01770	Vacuolar Fe transporter	Fe storage	[80]
75	AtFER1	AT5G01600	Ferritin	Fe storage	[76,77]
76	AtFER2	AT3G11050	Ferritin	Fe storage	[76,77]
77	AtFER3	AT3G56090	Ferritin	Fe storage	[76,77]
78	AtFER4	AT2G40300	Ferritin	Fe storage	[76,77]
79	AtNRAMP1	AT1G80830	Vacuolar Fe transporter; NRAMP family	Fe storage	[22]
80	AtNRAMP2	AT1G47240	Vacuolar Fe transporter; NRAMP family	Fe storage	[81,82]
81	AtNRAMP3	AT2G23150	Vacuolar Fe transporter; NRAMP family	Fe storage	[81,82]
82	AtNRAMP4	AT5G67330	Vacuolar Fe transporter; NRAMP family	Fe storage	[81,82]
83	AtNRAMP5	AT4G18790	Vacuolar Fe transporter; NRAMP family	Fe storage	[81,82]
84	AtNRAMP6	AT1G15960	Vacuolar Fe transporter; NRAMP family	Fe storage	[81,82]
85	OsVIT1	Os04g0463400	Vacuolar Fe transporter	Fe storage	[83,84]
86	OsVIT2	Os09g0396900	Vacuolar Fe transporter	Fe storage	[83,84]
87	OsFER1	LOC_Os12g01530	Ferritin	Fe storage	[50]
88	OsFER2	LOC_Os11g01530	Ferritin	Fe storage	[50]
89	OsNRAMP1	LOC_Os07g15460	Vacuolar Fe transporter; NRAMP family	Fe storage	[85]
90	OsNRAMP2	LOC_Os03g11010	Vacuolar Fe transporter; NRAMP family	Fe storage	[85]
91	OsNRAMP3	LOC_Os06g46310	Vacuolar Fe transporter; NRAMP family	Fe storage	[85]
92	OsNRAMP4	LOC_Os02g03900	Vacuolar Fe transporter; NRAMP family	Fe storage	[85]
93	OsNRAMP5	LOC_Os07g15370	Vacuolar Fe transporter; NRAMP family	Fe storage	[85]
94	OsNRAMP6	LOC_Os01g31870	Vacuolar Fe transporter; NRAMP family	Fe storage	[85]
95	OsNRAMP7	LOC_Os12g39180	Vacuolar Fe transporter; NRAMP family	Fe storage	[85]
96	AtbHLH34	AT3G23210	bHLH transcription factor	Fe transcriptional regulation	[90,94]
97	AtbHLH104	AT4G14410	bHLH transcription factor	Fe transcriptional regulation	[90,94]
98	AtbHLH105/ILR3	AT5G54680	bHLH transcription factor	Fe transcriptional regulation	[90,94]
99	AtbHLH115	AT1G51070	bHLH transcription factor	Fe transcriptional regulation	[90,94]
100	AtbHLH47/PYE	AT3G47640	bHLH transcription factor	Fe transcriptional regulation	[95]
101	AtbHLH38	AT3G56970	bHLH transcription factor	Fe transcriptional regulation	[90,94]
102	AtbHLH39	AT3G56980	bHLH transcription factor	Fe transcriptional regulation	[90,94]
103	AtbHLH100	AT2G41240	bHLH transcription factor	Fe transcriptional regulation	[90,94]
104	AtbHLH101	AT5G04150	bHLH transcription factor	Fe transcriptional regulation	[90,94]
105	AtFIT	AT2G28160	bHLH transcription factor	Fe transcriptional regulation	[91,92]
106	AtMYC2	AT1G32640	bHLH transcription factor	Fe transcriptional regulation	[90,94]
107	AtbHLH18	AT2G22750	bHLH transcription factor	Fe transcriptional regulation	[90,94]
108	AtbHLH19	AT2G22760	bHLH transcription factor	Fe transcriptional regulation	[90,94]
109	AtbHLH20	AT2G22770	bHLH transcription factor	Fe transcriptional regulation	[90,94]
110	AtbHLH25	AT4G37850	bHLH transcription factor	Fe transcriptional regulation	[90,94]
111	AtbHLH11	AT4G36060	bHLH transcription factor	Fe transcriptional regulation	[90,94]
112	AtbHLH121	AT3G19860	bHLH transcription factor	Fe transcriptional regulation	[96]
113	AtMYB10	AT3G12820	MYB transcription factor	Fe transcriptional regulation	[97–99]
114	AtMYB72	AT1G56160	MYB transcription factor	Fe transcriptional regulation	[97–99]
115	BGLU42	AT5G36890	β-glucosidase; MYB72-dependent regulator	Fe transcriptional regulation	[97–99]
116	WRKY46	AT2G46400	WRKY transcription factor 46	Fe transcriptional regulation	[100,101]
117	AtPHR1	AT4G28610	MYB-CC transcription factor	Fe transcriptional regulation	[100,101]
118	AtBTS	AT3G18290	Ubiquitin ligase	Fe transcriptional regulation	[102]
119	AtBTSL1	AT1G74770	Ubiquitin ligase	Fe transcriptional regulation	[103]
120	AtBTSL2	AT1G18910	Ubiquitin ligase	Fe transcriptional regulation	[103]
121	OsIRO2	LOC_Os01g72370	bHLH transcription factor	Fe transcriptional regulation	[107]
122	OsIRO3	LOC_Os03g26210	bHLH transcription factor	Fe transcriptional regulation	[108]
123	OsIDEF1	LOC_Os08g01090	ABI3/VP1 family transcription factor	Fe transcriptional regulation	[109–112]
124	OsIDEF2	LOC_Os05g35170	NAC family transcription factor	Fe transcriptional regulation	[109–112]
125	OsbHLH133	LOC_Os12g32400	bHLH transcription factor	Fe transcriptional regulation	[116]
126	OsbHLH156	LOC_Os04g31290	bHLH transcription factor	Fe transcriptional regulation	[117,118]
127	OsbHLH060/PRI	LOC_Os08g04390	bHLH transcription factor	Fe transcriptional regulation	[114,115]
128	OsHRZ1	LOC_Os01g49470	Ubiquitin ligase	Fe transcriptional regulation	[113]
129	OsHORZ1	LOC_Os01g64250	Ubiquitin ligase	Fe transcriptional regulation	[113]
130	EIN3	AT3G20770	Protein ethylene insensitive 3; Ethylene	Fe other regulation	[122,123]
131	EIL1	AT2G27050	Ethylene insensitive 3-like 1 protein; Ethylene	Fe other regulation	[122,123]
132	ZAT12	AT5G59820	High light responsive zinc finger protein; H2O2	Fe other regulation	[122,123]
133	GAI	AT1G14920	DELLA protein GAI; GA	Fe other regulation	[122,123]
134	JAR1	AT2G46370	Jasmonic acid-amido synthetase JAR1; Jasmonic	Fe other regulation	[122,123]
135	GRF11	AT1G34760	Function downstream of NO; NO	Fe other regulation	[122,123]
136	FBP	AT4G02880	Function Fe and Zn homeostasis; Zn	Fe other regulation	[128]
137	CIPK23	AT1G30270	CBL interacting protein kinase	Fe other regulation	[126,127]
138	CIPK11	AT2G30360	CBL interacting protein kinase	Fe other regulation	[126,127]
139	MED16	AT4G04920	Mediator protein	Fe other regulation	[129,130]
140	MED25	AT1G25540	Mediator protein	Fe other regulation	[129,130]
141	SKB1/AtPRMT5	AT4G31120	Protein arginine N-methyltransferase 5	Fe other regulation	[119]
142	AtMTPA2	AT3G58810	Metal tolerance protein A2	Zn uptake/storage	[22]
143	AtHMA1	AT4G37270	Zn-transporting ATPase	Zn uptake/storage	[59,60]
144	AtHMA2	AT4G30110	Zn-transporting ATPase	Zn uptake/storage	[59,60]
145	AtHMA3	AT4G30120	Zn-transporting ATPase	Zn uptake/storage	[59,60]
146	AtHMA4	AT2G19110	Zn-transporting ATPase	Zn uptake/storage	[59,60]
147	AtZIP1	AT3G12750	Zn transporter; ZIP family	Zn uptake/storage	[22]
148	AtZIP2	AT5G59520	Zn transporter; ZIP family	Zn uptake/storage	[22]
149	AtZIP3	AT2G32270	Zn transporter; ZIP family	Zn uptake/storage	[22]
150	AtZIP4	AT1G10970	Zn transporter; ZIP family	Zn uptake/storage	[22]
151	AtZIP5	AT1G05300	Zn transporter; ZIP family	Zn uptake/storage	[22]
152	AtZIP6	AT2G30080	Zn transporter; ZIP family	Zn uptake/storage	[22]
153	AtZIP7	AT2G04032	Zn transporter; ZIP family	Zn uptake/storage	[22]
154	AtZIP9	AT4G33020	Zn transporter; ZIP family	Zn uptake/storage	[22]
155	AtZIP10	AT1G31260	Zn transporter; ZIP family	Zn uptake/storage	[22]
156	AtZIP11	AT1G55910	Zn transporter; ZIP family	Zn uptake/storage	[22]
157	AtZIP12	AT5G62160	Zn transporter; ZIP family	Zn uptake/storage	[22]
158	AtPCR1	AT1G14880	Cadmium resistance protein	Zn uptake/storage	[22]
159	AtPCR2	AT1G14870	Cadmium resistance protein	Zn uptake/storage	[22]
160	AtMTP1	AT2G46800	Zn transporter; ZAT	Zn uptake/storage	[53]
161	AtZIF1	AT5G13740	Zn induced facilitator 1 proetin	Zn uptake/storage	[22]
162	AtZIFL1	AT5G13750	Zn induced facilitator-like 1 protein	Zn uptake/storage	[22]
163	AtZIFL2	AT3G43790	Zn induced facilitator-like 1 protein	Zn uptake/storage	[22]
164	OsZIP1	LOC_Os01g74110	Zn transporter; ZIP family	Zn uptake	[50]
165	OsZIP5	LOC_Os05g39560	Zn transporter; ZIP family	Zn uptake	[51,52]
166	OsZIP8	LOC_Os07g12890	Zn transporter; ZIP family	Zn uptake	[50]
167	OsHMA2	AB697186.1	Zn-transporting ATPase	Zn transport	[59,60]
168	OsZIP4	LOC_Os08g10630	Zn transporter; ZIP family	Zn transport	[61]
169	OsZIP3	LOC_Os04g52310	Zn transporter; ZIP family	Zn transport	[74]
170	OsMTP1	LOC_Os05g03780	Vacuolar Zn transporter	Zn storage	[53]
171	AtbZIP19	AT4G35040	bZIP transcription factor	Zn transcriptional regulation	[120,121]
172	AtbZIP23	AT2G16770	bZIP transcription factor	Zn transcriptional regulation	[120,121]
a Grey distinguishes the genes to different categories of molecular processes.

## Sheet: Table S2
Table S2 436 unfiltered wheat orthologs of Arabidopsis and rice genes for Fe and Zn traitsa
Number	Gene name	Orthologous gene IDb	Chromosome	Location (Mb)	Size (bp)	Identity (%)
1	AtFRO1	TraesCS2A02G312600	2A	537.3	1113	47.9
2		TraesCS2B02G329600	2B	474.4	1115	47.9
3		TraesCS2D02G311100	2D	400.0	1115	47
4	AtFRO2	TraesCS2B02G414300	2B	592.1	1014	58.5
5		TraesCS2A02G396000	2A	649.5	1023	58.9
6		TraesCS2D02G393700	2D	503.5	1017	58.5
7	AtFRO3	TraesCS2B02G414300	2B	592.1	1017	56.2
8		TraesCS2A02G396000	2A	649.5	1077	53.8
9		TraesCS2D02G393700	2D	503.5	1020	56.6
10	AtFRO4	TraesCS2B02G414300	2B	592.1	1017	51.8
11		TraesCS2A02G396000	2A	649.5	1077	48.7
12		TraesCS2D02G393700	2D	503.5	1020	52.6
13	AtFRO5	TraesCS2B02G414300	2B	592.1	1017	52.3
14		TraesCS2A02G396000	2A	649.5	1077	54
15		TraesCS2D02G393700	2D	503.5	1020	53.6
16	AtFRO6	TraesCS2B02G329600	2B	474.4	2502	61.1
17		TraesCS2A02G312600	2A	537.2	2566	61.1
18		TraesCS2D02G311100	2D	400.0	2522	60.5
19	AtFRO7	TraesCS2B02G329600	2B	474.4	2502	63.9
20		TraesCS2A02G312600	2A	537.2	2566	63.9
21		TraesCS2D02G311100	2D	400.0	2522	63.3
22	AtFRO8	TraesCS2B02G414300	2B	592.1	558	48.5
23		TraesCS2D02G393700	2D	503.5	565	47.2
24		TraesCS2A02G396000	2A	649.5	562	47.2
25	AtIRT1	TraesCS4B02G019300	4B	14.0	2008	69.3
26		TraesCS4A02G294300	4A	595.7	1867	68.7
27		TraesCS4D02G017600	4D	7.8	1314	68.7
28	AtIRT2	TraesCS7D02G098100	7D	58.9	453	45
29	AtIRT3	TraesCS7B02G266800	7B	489.8	1564	74.8
30		TraesCS7D02G362100	7D	465.2	999	74.8
31		TraesCS7A02G361000	7A	534.4	1398	74.8
32	AtIDF1	TraesCS3D02G147400	3D	112.0	222	40.5
33		TraesCS3B02G164800	3B	162.6	222	40.5
34		TraesCS3D02G147600	3D	112.0	222	41.9
35		TraesCS3B02G164900	3B	162.7	222	41.9
36		TraesCS3A02G139700	3A	118.5	222	39.2
37	AtSNX	TraesCS3D02G367700	3D	481.5	4010	72.4
38		TraesCS3B02G407400	3B	642.8	4441	72.4
39		TraesCS3A02G375200	3A	624.5	4327	72.1
40	AtAHA1	ha1	2A	731.2	4069	86.1
41		TraesCS2D02G503000	2D	596.9	4057	86.1
42		TraesCS2B02G530500	2B	726.0	4127	86.1
43	AtAHA2	ha1	2A	731.2	4069	86.8
44		TraesCS2D02G503000	2D	596.9	4057	86.8
45		TraesCS2B02G530500	2B	726.0	4127	86.8
46	AtAHA7	TraesCS7D02G500200	7D	606.6	2034	79
47		TraesCS7A02G510800	7A	698.7	2030	78.9
48		TraesCS7B02G421700	7B	690.8	2052	78.7
49	AtCBR1	TraesCS1B02G316400	1B	541.0	2780	83.4
50		TraesCS1A02G305700	1A	498.1	2710	82.6
51		TraesCS1D02G305400	1D	403.0	2707	82.6
52	AtFAD2	TraesCS6B02G308800	6B	553.1	801	57.7
53	AtF6'H1	TraesCS4A02G234100	4A	543.3	339	50.4
54		TraesCS4B02G081200	4B	78.8	339	50.4
55		TraesCS4D02G079900	4D	53.9	339	50.4
56	ABCG37/PDR9	TraesCS5D02G163500	5D	254.8	8772	60.8
57		TraesCS5A02G158100	5A	338.2	10618	60.5
58		TraesCS5B02G155500	5B	287.4	5665	60.4
59	AtNAS1	TraesCS2A02G095700	2A	49.2	384	55.5
60		TraesCS2D02G094200	2D	45.8	384	55.5
61		TraesCS2B02G111100	2B	72.9	384	54.7
62	AtNAS2	TraesCS2A02G095700	2A	49.2	384	55.5
63		TraesCS2D02G094200	2D	45.8	384	55.5
64		TraesCS2B02G111100	2B	72.9	384	54.7
65	AtNAS3	TraesCS2A02G095700	2A	49.2	384	56.5
66		TraesCS2D02G094200	2D	45.8	384	56.5
67		TraesCS2B02G111100	2B	72.9	384	56.5
68	AtNAS4	TraesCS2A02G095700	2A	49.2	384	58.7
69		TraesCS2D02G094200	2D	45.8	384	58.7
70		TraesCS2B02G111100	2B	72.9	384	58.7
71	OsSAMS2	TraesCS3D02G198600	3D	214.0	1182	95.7
72		TraesCS3A02G195300	3A	279.4	1182	95.7
73		TraesCS3B02G228500	3B	330.8	1182	95.4
74	OsNAS1	TraesCS6B02G187400	6B	213.5	834	84.2
75	OsNAS2	TraesCS6B02G187400	6B	213.5	834	83.9
76	OsNAS3	TraesCS2D02G094200	2D	45.8	411	82.5
77		TraesCS2A02G095700	2A	49.2	411	82.5
78		TraesCS2B02G111100	2B	72.9	411	81.8
79	OsNAAT1	TraesCS6D02G155500	6D	131.7	3068	63.9
80		TraesCS6B02G194400	6B	229.2	2775	64.2
81		TraesCS6A02G167000	6A	170.0	3053	63.6
82	OsDEP	TraesCS5B02G103900	5B	138.8	14400	88.4
83		TraesCS5D02G110900	5D	125.8	8848	88.6
84		TraesCS5A02G098700	5A	139.9	10360	88
85	OsIDI4	TraesCS5D02G243100	5D	351.4	1140	95.5
86		TraesCS5B02G234400	5B	412.5	1140	95.3
87		TraesCS5A02G236100	5A	451.7	1140	95.3
88	OsMTN	TraesCS7D02G029100	7D	14.5	3892	88.9
89	OsMTK1	TraesCS2A02G543900	2A	753.5	2774	87.7
90		TraesCS2D02G545000	2D	621.8	3308	87.3
91		TraesCS2B02G574100	2B	763.6	2750	86.1
92	OsDMAS1	DMAS1-A	4A	74.2	1761	86.8
93		TraesCS4D02G232200	4D	392.7	1724	86.3
94	OsPEZ2	TraesCS3A02G499300	3A	724.5	4042	86.9
95		TraesCS3D02G506200	3D	593.2	4510	86
96		TraesCS3B02G562500	3B	795.8	8674	86.9
97	OsENA1	TraesCS5D02G136800	5D	217.4	2669	78.6
98		TraesCS5A02G129300	5A	290.1	2755	77.8
99		TraesCS5B02G127900	5B	233.4	1911	78
100	OsPDR15	TraesCS5D02G163500	5D	254.8	6186	84.2
101		TraesCS5A02G158100	5A	338.2	10911	83.8
102		TraesCS5B02G155600	5B	287.8	18199	83.5
103	OsTOM1	TraesCS4A02G187500	4A	466.6	3046	82.6
104		TraesCS4D02G325600	4D	485.6	6707	80.9
105		TraesCS4B02G328500	4B	619.4	3407	80
106	OsIRT1	TraesCS4D02G017600	4D	7.8	429	91.6
107		TraesCS4B02G019300	4B	14.0	429	90.9
108	OsIRT2	TraesCS4D02G017600	4D	7.8	429	87.6
109		TraesCS4B02G019300	4B	14.0	429	87
110	AtFRD3	TraesCS4B02G244400	4B	506.1	1299	64.8
111		TraesCS4D02G245000	4D	409.6	1295	64.8
112		TraesCS4A02G066800	4A	64.1	1313	64.8
113	AtIREG1	TraesCS7D02G365300	7D	471.9	974	63.3
114		TraesCS7B02G270400	7B	495.7	977	62.8
115		TraesCS7A02G357400	7A	524.7	1007	61.9
116	AtIREG2	TraesCS7D02G365300	7D	471.9	974	66
117		TraesCS7B02G270400	7B	495.7	977	65.5
118		TraesCS7A02G357400	7A	524.7	1007	64.5
119	AtIREG3	TraesCS5B02G093600	5B	122.8	917	65.1
120		TraesCS5A02G087700	5A	117.5	916	64.2
121		TraesCS5D02G098400	5D	109.8	916	64.2
122	AtYSL1	TraesCS2A02G391000	2A	640.7	885	66.4
123		TraesCS2B02G408000	2B	579.7	885	65.8
124		TraesCS2D02G387700	2D	493.1	885	66.1
125	AtYSL2	TraesCS2B02G408000	2B	579.7	885	65.2
126	AtYSL3	TraesCS2D02G387700	2D	493.1	885	74
127		TraesCS2A02G391000	2A	640.7	885	74.4
128		TraesCS2B02G408000	2B	579.7	885	72.6
129	AtYSL4	TraesCS2B02G097400	2B	57.7	4432	71.3
130	AtYSL5	TraesCS6B02G262400	6B	472.6	972	69.1
131		TraesCS6D02G214300	6D	304.7	972	68.8
132		TraesCS6A02G220900	6A	410.6	972	68.2
133	AtYSL6	TraesCS2B02G301800	2B	425.4	1025	77.8
134		TraesCS2A02G284700	2A	478.8	1025	77.5
135		TraesCS2D02G283400	2D	357.7	1025	76.8
136	AtYSL7	TraesCS6D02G214100	6D	304.3	1338	66.1
137		TraesCS6A02G221100	6A	410.9	1338	65.9
138	AtYSL8	TraesCS6B02G262400	6B	472.6	972	68
139		TraesCS6D02G214300	6D	304.7	972	67.7
140		TraesCS6A02G220900	6A	410.6	972	67.4
141	AtOPT3	TraesCS5B02G395800	5B	573.0	1228	85.8
142		TraesCS5D02G400800	5D	465.7	1197	85.5
143		TraesCS5A02G391000	5A	586.2	1196	85.5
144	AtHSCB	TraesCS7B02G121200	7B	141.8	2052	63.5
145		TraesCS7D02G216000	7D	175.9	1997	63
146		TraesCS7A02G213900	7A	178.0	2262	63
147	OsFRDL1	TraesCS4B02G244400	4B	506.1	1357	83.3
148		TraesCS4D02G245000	4D	409.6	1316	81.9
149		TraesCS4A02G066800	4A	64.1	1573	82.9
150	OsYSL2	TraesCS6B02G283900	6B	512.2	2534	87.3
151		TraesCS6D02G223000	6D	315.2	2566	87
152	OsYSL15	TraesCS6B02G283800	6B	512.2	4897	76.5
153		TraesCS6A02G240900	6A	452.3	2768	76.8
154		TraesCS6D02G223100	6D	315.2	2765	76.2
155	OsYSL1	TraesCS3D02G167900	3D	142.5	1275	74.4
156		TraesCS3A02G160700	3A	161.4	1263	74.8
157		TraesCS3B02G191300	3B	204.3	1278	74.4
158	OsYSL3	TraesCS5B02G453100	5B	626.0	999	65.2
159	OsYSL4	TraesCS5B02G453100	5B	626.0	999	60.2
160	OsYSL5	TraesCS2B02G301800	2B	425.4	900	72
161		TraesCS2A02G284700	2A	478.8	900	71.7
162		TraesCS2D02G283400	2D	357.7	900	71
163	OsYSL6	TraesCS2B02G301800	2B	425.4	900	92.1
164		TraesCS2A02G284700	2A	478.8	900	91.6
165		TraesCS2D02G283400	2D	357.7	900	91.6
166	OsYSL7	TraesCS6A02G042900	6A	22.5	672	66.5
167		TraesCS6D02G049500	6D	24.0	672	65.2
168		TraesCS6B02G058700	6B	38.9	642	66.4
169	OsYSL8	TraesCS6A02G043100	6A	22.6	852	83.8
170		TraesCS6B02G059100	6B	39.1	855	83.5
171		TraesCS6D02G049900	6D	24.2	852	83.5
172	OsYSL9	TraesCS2D02G387700	2D	493.1	4430	88.3
173		TraesCS2A02G391000	2A	640.7	3986	88.4
174		TraesCS2B02G408000	2B	579.7	4490	88.4
175	OsYSL10	TraesCS2A02G553300	2A	758.9	1583	85.4
176		TraesCS2B02G585300	2B	772.1	5062	87.8
177		TraesCS2D02G554800	2D	629.1	5076	88.1
178	OsYSL11	TraesCS2B02G393600	2B	558.0	3206	84.6
179		TraesCS2A02G376700	2A	619.2	4497	84.3
180		TraesCS2D02G373100	2D	476.8	3283	84.2
181	OsYSL12	TraesCS2B02G394400	2B	559.2	4502	86.7
182		TraesCS2D02G373800	2D	477.3	4352	86.3
183		TraesCS2A02G377200	2A	619.6	3755	86.5
184	OsYSL13	TraesCS2B02G394500	2B	559.3	1890	89.4
185		TraesCS2D02G373900	2D	477.3	1893	88.2
186	OsYSL14	TraesCS2B02G393600	2B	558.0	2750	79.3
187		TraesCS2D02G373100	2D	476.8	2827	79.1
188		TraesCS2A02G376700	2A	619.2	4041	78.9
189	OsYSL16	TraesCS2D02G387800	2D	493.2	1890	90.3
190		TraesCS2A02G390800	2A	640.3	1860	90.3
191		TraesCS2B02G408500	2B	581.5	1789	89.3
192	OsYSL17	TraesCS6D02G049900	6D	24.2	1034	59.1
193		TraesCS6A02G043100	6A	22.6	994	59.1
194		TraesCS6B02G059100	6B	39.1	1016	58.7
195	OsYSL18	TraesCS3B02G382100	3B	602.3	1423	74.9
196		TraesCS3D02G343500	3D	455.9	1397	74.6
197		TraesCS3A02G349500	3A	598.6	1427	74.2
198	AtVIT1	TraesCS7D02G413000	7D	531.6	482	71.3
199	AtFER1	TraesCS5A02G152400	5A	329.4	1888	71.9
200		TraesCS5D02G157600	5D	245.4	1843	71.4
201		TraesCS5B02G151000	5B	278.8	1883	71.4
202	AtFER2	TraesCS5A02G152400	5A	329.4	1888	75.1
203		TraesCS5D02G157600	5D	245.4	1843	75.1
204		TraesCS5B02G151000	5B	278.8	1883	75.1
205	AtFER3	TraesCS5A02G152400	5A	329.4	1888	76.8
206		TraesCS5D02G157600	5D	245.4	1843	77.3
207		TraesCS5B02G151000	5B	278.8	1883	77.3
208	AtFER4	TraesCS5A02G152400	5A	329.4	1888	75.9
209		TraesCS5D02G157600	5D	245.4	1843	75.9
210		TraesCS5B02G151000	5B	278.8	1883	75.9
211	AtNRAMP1	TraesCS7D02G451900	7D	571.7	2629	78.8
212		TraesCS7A02G464300	7A	660.6	2616	78.8
213		TraesCS7B02G364800	7B	628.0	2727	78.5
214	AtNRAMP2	TraesCS5D02G084900	5D	89.0	2483	84.5
215		TraesCS5A02G072200	5A	83.0	2524	84.5
216		TraesCS5B02G078700	5B	95.0	2495	84.5
217	AtNRAMP3	TraesCS5D02G084900	5D	89.0	2483	83.2
218		TraesCS5A02G072200	5A	83.0	2524	83.2
219		TraesCS5B02G078700	5B	95.0	2495	83.2
220	AtNRAMP4	TraesCS5D02G084900	5D	89.0	2483	80.7
221		TraesCS5A02G072200	5A	83.0	2524	80.7
222		TraesCS5B02G078700	5B	95.0	2495	80.7
223	AtNRAMP5	TraesCS5D02G084900	5D	89.0	2483	73.6
224		TraesCS5A02G072200	5A	83.0	2524	73.6
225		TraesCS5B02G078700	5B	95.0	2495	73.6
226	AtNRAMP6	TraesCS7D02G451900	7D	571.7	2629	77.1
227		TraesCS7A02G464300	7A	660.6	2616	77.4
228		TraesCS7B02G364800	7B	628.0	2727	77.1
229	OsVIT1	TraesCS2A02G336600	2A	570.2	454	92.4
230		TraesCS2B02G345300	2B	492.1	441	92.4
231		TraesCS2D02G326300	2D	419.8	441	92.4
232	OsVIT2	TraesCS5B02G202100	5B	367.9	1572	92
233		TraesCS5A02G203400	5A	412.9	1427	92
234		TraesCS5D02G209900	5D	318.1	1482	90.7
235	OsFER1	TraesCS5B02G151000	5B	278.8	1717	93.5
236		TraesCS5D02G157600	5D	245.4	1678	93.5
237		TraesCS5A02G152400	5A	329.4	1722	92.9
238	OsFER2	TraesCS5B02G151000	5B	278.8	1717	88.7
239		TraesCS5D02G157600	5D	245.4	1678	88.7
240		TraesCS5A02G152400	5A	329.4	1722	88.1
241	OsNRAMP1	TraesCS7D02G324000	7D	413.7	1692	87.8
242		TraesCS7B02G227900	7B	428.1	1684	88.1
243		TraesCS7A02G327300	7A	475.8	1708	87.5
244	OsNRAMP2	TraesCS4D02G254100	4D	423.0	3038	92.5
245		TraesCS4A02G050500	4A	41.1	3045	92.5
246		TraesCS4B02G254300	4B	519.6	2419	92.3
247	OsNRAMP3	TraesCS7D02G451900	7D	571.7	3302	88.7
248		TraesCS7B02G364800	7B	628.0	3396	88.7
249		TraesCS7A02G464300	7A	660.6	3290	88.4
250	OsNRAMP4	TraesCSU02G077000	Un	69.2	1831	85.3
251	OsNRAMP5	TraesCS4D02G299400	4D	468.4	4076	87.7
252		TraesCS4B02G300600	4B	586.9	4738	87.4
253		TraesCS4A02G004400	4A	3.1	3893	87.7
254	OsNRAMP6	TraesCS3D02G206000	3D	267.3	37904	72
255		TraesCS3A02G195100	3A	277.5	29677	72.3
256		TraesCS3B02G230400	3B	344.9	62684	72.3
257	OsNRAMP7	TraesCS5B02G078700	5B	95.0	3444	89.2
258		TraesCS5D02G084900	5D	89.0	3444	89
259		TraesCS5A02G072200	5A	83.0	3484	89.2
260	AtbHLH34	TraesCS2B02G240600	2B	244.9	945	50.5
261		TraesCS2D02G221200	2D	188.8	971	49.5
262		TraesCS2A02G215600	2A	202.9	856	49.5
263	AtbHLH104	TraesCS1D02G280600	1D	379.1	1158	52
264		TraesCS1B02G290500	1B	507.8	1091	54.2
265		TraesCS1A02G281300	1A	479.8	1154	52
266	AtbHLH105/ILR3	TraesCS7B02G208000	7B	380.7	3494	65.8
267		TraesCS7D02G304500	7D	386.5	10933	64.9
268		TraesCS7A02G307700	7A	435.7	3645	63.2
269	AtbHLH115	TraesCS7B02G208000	7B	380.7	3494	52.3
270		TraesCS7D02G304500	7D	386.5	10933	51.6
271		TraesCS7A02G307700	7A	435.7	3645	51.6
272	AtbHLH47/PYE	TraesCS4B02G125400	4B	155.4	1760	47.3
273	AtbHLH38	TraesCS2B02G543800	2B	741.2	334	65.2
274		TraesCS2A02G515300	2A	739.5	296	65.2
275		TraesCS2B02G543700	2B	741.2	334	65.2
276	AtbHLH39	TraesCS2B02G543800	2B	741.2	334	66
277		TraesCS2A02G515300	2A	739.5	296	66
278		TraesCS2B02G543700	2B	741.2	334	66
279	AtbHLH100	TraesCS2A02G515300	2A	739.5	299	64.2
280	AtbHLH101	TraesCS3A02G489600	3A	717.0	266	66
281		TraesCS3B02G550000	3B	785.0	283	66.7
282		TraesCS3D02G495600	3D	587.6	280	66.7
283		TraesCS3B02G550200	3B	785.3	257	66.7
284		TraesCS3A02G489700	3A	717.3	253	66.7
285		TraesCS3D02G495700	3D	587.7	254	66.7
286		TraesCS3A02G489500	3A	717.0	263	63.5
287		TraesCS3D02G495400	3D	587.6	260	64.7
288		TraesCS3B02G549800	3B	784.9	239	62.7
289	AtFIT	TraesCS2D02G280100	2D	352.0	332	60.6
290		TraesCS2B02G298600	2B	418.3	311	65
291		TraesCS2A02G281200	2A	469.8	298	65
292	AtMYC2	TraesCS1A02G193200	1A	349.4	273	76.9
293		TraesCS1D02G196900	1D	277.1	273	76.9
294		TraesCS1B02G208000	1B	376.1	273	76.9
295	AtbHLH18	TraesCS4D02G056900	4D	32.1	225	61.3
296	AtbHLH19	TraesCS4D02G019100	4D	8.1	361	47.2
297	AtbHLH20	TraesCS4D02G019100	4D	8.1	361	47.2
298	AtbHLH25	TraesCS4B02G056600	4B	46.2	267	62.9
299	AtbHLH11	TraesCS6B02G220300	6B	313.2	14319	59.8
300		TraesCS6A02G204300	6A	355.4	7856	61.6
301		TraesCS6D02G185100	6D	237.7	32105	59.4
302	AtbHLH121	TraesCS6B02G220300	6B	313.2	14319	64.2
303		TraesCS6A02G204300	6A	355.4	7856	65.1
304		TraesCS6D02G185100	6D	237.7	32105	63
305	AtMYB10	TraesCS2D02G444200	2D	555.4	591	72
306		TraesCS2D02G444300	2D	555.6	552	72
307		TraesCS2B02G466500	2B	662.4	578	72
308		TraesCS2A02G445500	2A	695.2	541	72
309	AtMYB72	TraesCS6A02G224400	6A	421.5	345	74.8
310	BGLU42	TraesCS3D02G391900	3D	507.0	3185	67.6
311		TraesCS3B02G430000	3B	669.4	3328	67.6
312		TraesCS3A02G398000	3A	645.1	3017	67.2
313	WRKY46	TraesCS5A02G185700	5A	386.2	929	56
314	AtPHR1	TraesCS5D02G183100	5D	285.0	2305	62.6
315		TraesCS5A02G178600	5A	376.5	2210	62.6
316		TraesCS5B02G176300	5B	322.3	2260	62.6
317	AtBTS	TraesCS3D02G262600	3D	364.3	3317	83.1
318	AtBTSL1	TraesCS3B02G296100	3B	474.4	2649	69.2
319	AtBTSL2	TraesCS3A02G262700	3A	485.7	2602	69.4
320	OsIRO2	TraesCS2D02G517000	2D	608.0	356	81.4
321	OsIRO3	TraesCS2A02G081300	2A	36.8	1332	72.5
322		TraesCS2B02G095900	2B	56.0	1414	72.8
323		TraesCS2D02G079100	2D	33.9	1318	73.3
324	OsIDEF1	TraesCS7B02G230100	7B	432.5	1431	85
325		TraesCS7D02G326300	7D	416.6	1421	85
326		TraesCS7A02G329600	7A	481.2	972	85
327	OsIDEF2	TraesCS1A02G266300	1A	461.8	916	89.4
328		TraesCS1D02G266500	1D	362.3	923	88.9
329		TraesCS1B02G277300	1B	484.9	922	88.9
330	OsbHLH133	TraesCS1A02G345200	1A	532.7	618	76.2
331		TraesCS1D02G347900	1D	435.1	533	73.6
332		TraesCS1B02G359000	1B	588.4	493	78.9
333	OsbHLH156	TraesCS2B02G298600	2B	418.3	320	88.9
334		TraesCS2A02G281200	2A	469.8	307	88.9
335		TraesCS2D02G280100	2D	352.0	323	88.9
336	OsbHLH060/PRI	TraesCS7B02G208000	7B	380.7	2372	83.4
337		TraesCS7D02G304500	7D	386.5	2374	83.4
338		TraesCS7A02G307700	7A	435.7	2513	83.4
339	OsHRZ1	TraesCS3B02G296100	3B	474.4	5495	84.9
340	OsHORZ1	TraesCS3A02G374300	3A	623.9	2925	91.3
341	EIN3	TraesCS4D02G177000	4D	308.4	408	80.9
342		TraesCS4B02G175100	4B	384.3	408	80.9
343		TraesCS4A02G129400	4A	168.8	408	80.9
344	EIL1	TraesCS4B02G175100	4B	384.3	393	81.7
345		TraesCS4D02G177000	4D	308.4	393	81.7
346		TraesCS4A02G129400	4A	168.8	393	81.7
347	ZAT12	TraesCS3B02G389000	3B	612.1	153	54.9
348		TraesCS3A02G356100	3A	603.8	144	54.2
349		TraesCS3D02G350100	3D	461.3	144	54.2
350	GAI	RHT1	4D	18.8	399	65.4
351		TraesCS4B02G043100	4B	30.9	399	65.4
352		TraesCS4A02G271000	4A	582.5	399	65.4
353	JAR1	TraesCS1A02G425100	1A	580.2	681	62.6
354		TraesCS1D02G434100	1D	483.5	681	63
355		TraesCS1B02G459500	1B	673.6	681	63
356	GRF11	TraesCS4D02G046400	4D	21.9	442	72.8
357	FBP	TraesCS1D02G255700	1D	348.1	595	64.1
358		TraesCS1B02G267000	1B	470.0	598	64.1
359		TraesCS1A02G256300	1A	448.9	599	64.1
360	CIPK23	TraesCS2B02G271700	2B	373.3	2523	85.2
361		TraesCS2A02G251800	2A	382.8	2433	85.2
362		TraesCS2D02G252600	2D	304.6	2383	84.9
363	CIPK11	TraesCS4A02G200000	4A	488.1	669	63.2
364	MED16	TraesCS1D02G168100	1D	240.1	5186	70.5
365		TraesCS1A02G170400	1A	304.0	2813	70.5
366		TraesCS1B02G187100	1B	334.3	2883	70.5
367	MED25	TraesCS5D02G184100	5D	285.6	3241	84.8
368		TraesCS5B02G177300	5B	323.7	2998	84.8
369		TraesCS5A02G179400	5A	377.3	3190	84.8
370	SKB1/AtPRMT5	TraesCS6B02G137700	6B	135.1	2859	80
371	AtMTPA2	TraesCS1B02G090400	1B	91.0	486	72.2
372		TraesCS1D02G074400	1D	55.7	456	80.3
373		TraesCS1A02G071800	1A	54.1	456	80.3
374	AtHMA1	TraesCS7D02G428700	7D	548.9	7774	70.2
375		TraesCS7A02G439100	7A	634.4	7576	70.1
376		TraesCS7B02G337700	7B	592.5	4808	69.2
377	AtHMA2	TraesCS5D02G392700	5D	460.9	2518	55.3
378		TraesCS5A02G383400	5A	581.1	2503	54.8
379		TraesCS5B02G388000	5B	567.0	2155	55
380	AtHMA3	TraesCS5D02G392700	5D	460.9	2518	55
381		TraesCS5A02G383400	5A	581.1	2503	54.4
382		TraesCS5B02G388000	5B	567.0	2155	55.8
383	AtHMA4	TraesCS7B02G320900	7B	571.6	1304	63.8
384	AtZIP1	TraesCS4D02G277100	4D	449.2	261	65.5
385		TraesCS4A02G025400	4A	17.5	261	65.5
386		TraesCS4B02G278600	4B	561.6	261	65.5
387	AtZIP2	TraesCS3D02G532400	3D	608.4	710	65.2
388	AtZIP3	TraesCS1B02G306400	1B	529.7	647	58.2
389	AtZIP4	TraesCS7B02G266800	7B	489.8	1564	78
390		TraesCS7A02G361000	7A	534.4	1398	78
391		TraesCS7D02G362100	7D	465.2	999	77.4
392	AtZIP5	TraesCS2D02G506200	2D	600.1	2071	59.9
393		TraesCS2D02G506300	2D	600.2	1959	59.9
394	AtZIP6	TraesCS1D02G112500	1D	108.3	4810	73.9
395		TraesCS1A02G111000	1A	111.2	1967	73.9
396		TraesCS1B02G128800	1B	158.5	1890	73.9
397	AtZIP7	TraesCS4B02G019300	4B	14.0	1993	64
398	AtZIP9	TraesCS7B02G266800	7B	489.8	1564	67.4
399		TraesCS7A02G361000	7A	534.4	1398	68.2
400		TraesCS7D02G362100	7D	465.2	999	67.4
401	AtZIP10	TraesCS4D02G017600	4D	7.8	1302	69.8
402	AtZIP11	TraesCS6D02G082600	6D	47.8	868	72.2
403		TraesCS6A02G099800	6A	67.4	863	70.3
404		TraesCS6B02G128000	6B	123.7	7344	71.5
405	AtZIP12	TraesCS2D02G506200	2D	600.1	2020	61.8
406	AtPCR1	TraesCS1B02G418800	1B	642.5	465	66.1
407		TraesCS1A02G390500	1A	558.0	453	66.1
408		TraesCS1D02G398700	1D	465.6	455	66.1
409	AtPCR2	TraesCS1B02G418800	1B	642.5	465	70.3
410		TraesCS1A02G390500	1A	558.0	453	70.3
411		TraesCS1D02G398700	1D	465.6	455	70.3
412	AtMTP1	TraesCS5A02G499000	5A	665.8	495	72.7
413	AtZIF1	TraesCS3B02G220000	3B	267.2	4822	47.9
414		TraesCS3A02G191000	3A	240.4	12636	47.9
415		TraesCS3D02G194600	3D	186.6	4890	47.6
416	AtZIFL1	TraesCS4D02G125700	4D	109.9	1602	63.9
417	AtZIFL2	TraesCS3A02G184700	3A	215.5	5969	64.5
418	OsZIP1	TraesCS3D02G532400	3D	608.4	686	84.1
419	OsZIP5	TraesCS1B02G306500	1B	529.7	727	85.6
420		TraesCS1D02G293900	1D	392.9	729	85
421		TraesCS1A02G297500	1A	492.3	727	83.5
422	OsZIP8	TraesCS2B02G168400	2B	141.2	1508	86
423	OsHMA2	TraesCS7A02G420000	7A	611.5	4691	85.2
424	OsZIP4	TraesCS2D02G422000	2D	535.6	1485	87.5
425		TraesCS2B02G443800	2B	636.8	1472	87.5
426		TraesCS2A02G424200	2A	678.7	1492	87.5
427	OsZIP3	TraesCS2D02G422000	2D	535.6	1506	89.1
428		TraesCS2B02G443800	2B	636.8	1493	88.6
429		TraesCS2A02G424200	2A	678.7	1513	88.6
430	OsMTP1	TraesCS1B02G090400	1B	91.0	516	88.4
431		TraesCS1D02G074400	1D	55.7	516	88.4
432		TraesCS1A02G071800	1A	54.1	516	88.4
433	AtbZIP19	TraesCS7B02G321300	7B	571.9	351	60.7
434	AtbZIP23	TraesCS5B02G017700	5B	16.4	267	70.8
435		TraesCS5D02G025800	5D	23.1	252	72.6
436		TraesCS5A02G020700	5A	17.0	252	72.6
a Grey distinguishes the genes to different categories of molecular processes, corresponding to the information of Table S1.
b "Un" indicates unknown chromosome. Each orthologous gene ID has its corresponding hyperlink of Ensembl database.

## Sheet: Table S3
Table S3 254 filtered wheat orthologs of Arabidopsis and rice genes for Fe and Zn traitsa
Number	Gene name	Orthologous gene IDb	Chromosome	Location (Mb)	Size (bp)	Identity (%)
1	AtFRO6	TraesCS2B02G329600	2B	474.4	2502	61.1
2		TraesCS2A02G312600	2A	537.2	2566	61.1
3		TraesCS2D02G311100	2D	400.0	2522	60.5
4	AtIRT1	TraesCS4B02G019300	4B	14.0	2008	69.3
5		TraesCS4A02G294300	4A	595.7	1867	68.7
6		TraesCS4D02G017600	4D	7.8	1314	68.7
7	AtIRT3	TraesCS7B02G266800	7B	489.8	1564	74.8
8		TraesCS7D02G362100	7D	465.2	999	74.8
9		TraesCS7A02G361000	7A	534.4	1398	74.8
10	AtSNX	TraesCS3D02G367700	3D	481.5	4010	72.4
11		TraesCS3B02G407400	3B	642.8	4441	72.4
12		TraesCS3A02G375200	3A	624.5	4327	72.1
13	AtAHA1	ha1	2A	731.2	4069	86.1
14		TraesCS2D02G503000	2D	596.9	4057	86.1
15		TraesCS2B02G530500	2B	726.0	4127	86.1
16	AtAHA7	TraesCS7D02G500200	7D	606.6	2034	79
17		TraesCS7A02G510800	7A	698.7	2030	78.9
18	AtCBR1	TraesCS1B02G316400	1B	541.0	2780	83.4
19		TraesCS1D02G305400	1D	403.0	2707	82.6
20	ABCG37/PDR9	TraesCS5D02G163500	5D	254.8	8772	60.8
21		TraesCS5A02G158100	5A	338.2	10618	60.5
22		TraesCS5B02G155500	5B	287.4	5665	60.4
23	OsSAMS2	TraesCS3D02G198600	3D	214.0	1182	95.7
24		TraesCS3A02G195300	3A	279.4	1182	95.7
25		TraesCS3B02G228500	3B	330.8	1182	95.4
26	OsNAS1	TraesCS6B02G187400	6B	213.5	834	84.2
27	OsNAS3	TraesCS2D02G094200	2D	45.8	411	82.5
28		TraesCS2A02G095700	2A	49.2	411	82.5
29		TraesCS2B02G111100	2B	72.9	411	81.8
30	OsNAAT1	TraesCS6D02G155500	6D	131.7	3068	63.9
31		TraesCS6B02G194400	6B	229.2	2775	64.2
32		TraesCS6A02G167000	6A	170.0	3053	63.6
33	OsDEP	TraesCS5B02G103900	5B	138.8	14400	88.4
34		TraesCS5D02G110900	5D	125.8	8848	88.6
35		TraesCS5A02G098700	5A	139.9	10360	88
36	OsIDI4	TraesCS5D02G243100	5D	351.4	1140	95.5
37		TraesCS5B02G234400	5B	412.5	1140	95.3
38		TraesCS5A02G236100	5A	451.7	1140	95.3
39	OsMTN	TraesCS7D02G029100	7D	14.5	3892	88.9
40	OsMTK1	TraesCS2A02G543900	2A	753.5	2774	87.7
41		TraesCS2D02G545000	2D	621.8	3308	87.3
42		TraesCS2B02G574100	2B	763.6	2750	86.1
43	OsDMAS1	DMAS1-A	4A	74.2	1761	86.8
44		TraesCS4D02G232200	4D	392.7	1724	86.3
45	OsPEZ2	TraesCS3A02G499300	3A	724.5	4042	86.9
46		TraesCS3D02G506200	3D	593.2	4510	86
47		TraesCS3B02G562500	3B	795.8	8674	86.9
48	OsENA1	TraesCS5D02G136800	5D	217.4	2669	78.6
49		TraesCS5A02G129300	5A	290.1	2755	77.8
50		TraesCS5B02G127900	5B	233.4	1911	78
51	OsPDR15	TraesCS5B02G155600	5B	287.8	18199	83.5
52	OsTOM1	TraesCS4A02G187500	4A	466.6	3046	82.6
53		TraesCS4D02G325600	4D	485.6	6707	80.9
54		TraesCS4B02G328500	4B	619.4	3407	80
55	AtFRD3	TraesCS4B02G244400	4B	506.1	1299	64.8
56		TraesCS4D02G245000	4D	409.6	1295	64.8
57		TraesCS4A02G066800	4A	64.1	1313	64.8
58	AtIREG1	TraesCS7D02G365300	7D	471.9	974	63.3
59		TraesCS7B02G270400	7B	495.7	977	62.8
60		TraesCS7A02G357400	7A	524.7	1007	61.9
61	AtIREG3	TraesCS5B02G093600	5B	122.8	917	65.1
62		TraesCS5A02G087700	5A	117.5	916	64.2
63		TraesCS5D02G098400	5D	109.8	916	64.2
64	AtYSL1	TraesCS2A02G391000	2A	640.7	885	66.4
65		TraesCS2B02G408000	2B	579.7	885	65.8
66		TraesCS2D02G387700	2D	493.1	885	66.1
67	AtYSL4	TraesCS2B02G097400	2B	57.7	4432	71.3
68	AtYSL5	TraesCS6B02G262400	6B	472.6	972	69.1
69		TraesCS6D02G214300	6D	304.7	972	68.8
70		TraesCS6A02G220900	6A	410.6	972	68.2
71	AtYSL6	TraesCS2B02G301800	2B	425.4	1025	77.8
72		TraesCS2A02G284700	2A	478.8	1025	77.5
73		TraesCS2D02G283400	2D	357.7	1025	76.8
74	AtYSL7	TraesCS6D02G214100	6D	304.3	1338	66.1
75		TraesCS6A02G221100	6A	410.9	1338	65.9
76	AtOPT3	TraesCS5B02G395800	5B	573.0	1228	85.8
77		TraesCS5D02G400800	5D	465.7	1197	85.5
78		TraesCS5A02G391000	5A	586.2	1196	85.5
79	AtHSCB	TraesCS7B02G121200	7B	141.8	2052	63.5
80		TraesCS7D02G216000	7D	175.9	1997	63
81		TraesCS7A02G213900	7A	178.0	2262	63
82	OsYSL2	TraesCS6B02G283900	6B	512.2	2534	87.3
83		TraesCS6D02G223000	6D	315.2	2566	87
84	OsYSL15	TraesCS6B02G283800	6B	512.2	4897	76.5
85		TraesCS6A02G240900	6A	452.3	2768	76.8
86		TraesCS6D02G223100	6D	315.2	2765	76.2
87	OsYSL1	TraesCS3D02G167900	3D	142.5	1275	74.4
88		TraesCS3A02G160700	3A	161.4	1263	74.8
89		TraesCS3B02G191300	3B	204.3	1278	74.4
90	OsYSL3	TraesCS5B02G453100	5B	626.0	999	65.2
91	OsYSL7	TraesCS6A02G042900	6A	22.5	672	66.5
92		TraesCS6D02G049500	6D	24.0	672	65.2
93		TraesCS6B02G058700	6B	38.9	642	66.4
94	OsYSL8	TraesCS6A02G043100	6A	22.6	852	83.8
95		TraesCS6B02G059100	6B	39.1	855	83.5
96		TraesCS6D02G049900	6D	24.2	852	83.5
97	OsYSL10	TraesCS2A02G553300	2A	758.9	1583	85.4
98		TraesCS2B02G585300	2B	772.1	5062	87.8
99		TraesCS2D02G554800	2D	629.1	5076	88.1
100	OsYSL11	TraesCS2B02G393600	2B	558.0	3206	84.6
101		TraesCS2A02G376700	2A	619.2	4497	84.3
102		TraesCS2D02G373100	2D	476.8	3283	84.2
103	OsYSL12	TraesCS2B02G394400	2B	559.2	4502	86.7
104		TraesCS2D02G373800	2D	477.3	4352	86.3
105		TraesCS2A02G377200	2A	619.6	3755	86.5
106	OsYSL13	TraesCS2B02G394500	2B	559.3	1890	89.4
107		TraesCS2D02G373900	2D	477.3	1893	88.2
108	OsYSL16	TraesCS2D02G387800	2D	493.2	1890	90.3
109		TraesCS2A02G390800	2A	640.3	1860	90.3
110		TraesCS2B02G408500	2B	581.5	1789	89.3
111	OsYSL18	TraesCS3B02G382100	3B	602.3	1423	74.9
112		TraesCS3D02G343500	3D	455.9	1397	74.6
113		TraesCS3A02G349500	3A	598.6	1427	74.2
114	AtVIT1	TraesCS7D02G413000	7D	531.6	482	71.3
115	AtFER1	TraesCS5A02G152400	5A	329.4	1888	71.9
116		TraesCS5D02G157600	5D	245.4	1843	71.4
117		TraesCS5B02G151000	5B	278.8	1883	71.4
118	AtNRAMP1	TraesCS7D02G451900	7D	571.7	2629	78.8
119		TraesCS7A02G464300	7A	660.6	2616	78.8
120		TraesCS7B02G364800	7B	628.0	2727	78.5
121	AtNRAMP2	TraesCS5A02G072200	5A	83.0	2524	84.5
122		TraesCS5B02G078700	5B	95.0	2495	84.5
123	OsVIT1	TraesCS2A02G336600	2A	570.2	454	92.4
124		TraesCS2B02G345300	2B	492.1	441	92.4
125		TraesCS2D02G326300	2D	419.8	441	92.4
126	OsVIT2	TraesCS5B02G202100	5B	367.9	1572	92
127		TraesCS5A02G203400	5A	412.9	1427	92
128		TraesCS5D02G209900	5D	318.1	1482	90.7
129	OsNRAMP1	TraesCS7B02G227900	7B	428.1	1684	88.1
130		TraesCS7A02G327300	7A	475.8	1708	87.5
131	OsNRAMP2	TraesCS4D02G254100	4D	423.0	3038	92.5
132		TraesCS4A02G050500	4A	41.1	3045	92.5
133		TraesCS4B02G254300	4B	519.6	2419	92.3
134	OsNRAMP5	TraesCS4D02G299400	4D	468.4	4076	87.7
135		TraesCS4B02G300600	4B	586.9	4738	87.4
136		TraesCS4A02G004400	4A	3.1	3893	87.7
137	OsNRAMP6	TraesCS3D02G206000	3D	267.3	37904	72
138		TraesCS3A02G195100	3A	277.5	29677	72.3
139		TraesCS3B02G230400	3B	344.9	62684	72.3
140	OsNRAMP7	TraesCS5D02G084900	5D	89.0	3444	89
141	AtbHLH105/ILR3	TraesCS7B02G208000	7B	380.7	3494	65.8
142		TraesCS7D02G304500	7D	386.5	10933	64.9
143		TraesCS7A02G307700	7A	435.7	3645	63.2
144	AtbHLH38	TraesCS2B02G543800	2B	741.2	334	65.2
145		TraesCS2A02G515300	2A	739.5	296	65.2
146		TraesCS2B02G543700	2B	741.2	334	65.2
147	AtbHLH101	TraesCS3A02G489600	3A	717.0	266	66
148		TraesCS3B02G550000	3B	785.0	283	66.7
149		TraesCS3D02G495600	3D	587.6	280	66.7
150		TraesCS3B02G550200	3B	785.3	257	66.7
151		TraesCS3A02G489700	3A	717.3	253	66.7
152		TraesCS3D02G495700	3D	587.7	254	66.7
153		TraesCS3A02G489500	3A	717.0	263	63.5
154		TraesCS3D02G495400	3D	587.6	260	64.7
155		TraesCS3B02G549800	3B	784.9	239	62.7
156	AtFIT	TraesCS2D02G280100	2D	352.0	332	60.6
157		TraesCS2B02G298600	2B	418.3	311	65
158		TraesCS2A02G281200	2A	469.8	298	65
159	AtMYC2	TraesCS1A02G193200	1A	349.4	273	76.9
160		TraesCS1D02G196900	1D	277.1	273	76.9
161		TraesCS1B02G208000	1B	376.1	273	76.9
162	AtbHLH18	TraesCS4D02G056900	4D	32.1	225	61.3
163	AtbHLH25	TraesCS4B02G056600	4B	46.2	267	62.9
164		TraesCS6A02G204300	6A	355.4	7856	61.6
165	AtbHLH121	TraesCS6B02G220300	6B	313.2	14319	64.2
166		TraesCS6D02G185100	6D	237.7	32105	63
167	AtMYB10	TraesCS2D02G444200	2D	555.4	591	72
168		TraesCS2D02G444300	2D	555.6	552	72
169		TraesCS2B02G466500	2B	662.4	578	72
170		TraesCS2A02G445500	2A	695.2	541	72
171	AtMYB72	TraesCS6A02G224400	6A	421.5	345	74.8
172	BGLU42	TraesCS3D02G391900	3D	507.0	3185	67.6
173		TraesCS3B02G430000	3B	669.4	3328	67.6
174		TraesCS3A02G398000	3A	645.1	3017	67.2
175	AtPHR1	TraesCS5D02G183100	5D	285.0	2305	62.6
176		TraesCS5A02G178600	5A	376.5	2210	62.6
177		TraesCS5B02G176300	5B	322.3	2260	62.6
178	AtBTS	TraesCS3D02G262600	3D	364.3	3317	83.1
179	AtBTSL1	TraesCS3B02G296100	3B	474.4	2649	69.2
180	AtBTSL2	TraesCS3A02G262700	3A	485.7	2602	69.4
181	OsIRO2	TraesCS2D02G517000	2D	608.0	356	81.4
182	OsIRO3	TraesCS2A02G081300	2A	36.8	1332	72.5
183		TraesCS2B02G095900	2B	56.0	1414	72.8
184		TraesCS2D02G079100	2D	33.9	1318	73.3
185	OsIDEF1	TraesCS7B02G230100	7B	432.5	1431	85
186		TraesCS7D02G326300	7D	416.6	1421	85
187		TraesCS7A02G329600	7A	481.2	972	85
188	OsIDEF2	TraesCS1A02G266300	1A	461.8	916	89.4
189		TraesCS1D02G266500	1D	362.3	923	88.9
190		TraesCS1B02G277300	1B	484.9	922	88.9
191	OsbHLH133	TraesCS1A02G345200	1A	532.7	618	76.2
192		TraesCS1D02G347900	1D	435.1	533	73.6
193		TraesCS1B02G359000	1B	588.4	493	78.9
194	OsHORZ1	TraesCS3A02G374300	3A	623.9	2925	91.3
195	EIN3	TraesCS4D02G177000	4D	308.4	408	80.9
196		TraesCS4B02G175100	4B	384.3	408	80.9
197		TraesCS4A02G129400	4A	168.8	408	80.9
198	GAI	Rht1	4D	18.8	399	65.4
199		TraesCS4B02G043100	4B	30.9	399	65.4
200		TraesCS4A02G271000	4A	582.5	399	65.4
201	JAR1	TraesCS1A02G425100	1A	580.2	681	62.6
202		TraesCS1D02G434100	1D	483.5	681	63
203		TraesCS1B02G459500	1B	673.6	681	63
204	GRF11	TraesCS4D02G046400	4D	21.9	442	72.8
205	FBP	TraesCS1D02G255700	1D	348.1	595	64.1
206		TraesCS1B02G267000	1B	470.0	598	64.1
207		TraesCS1A02G256300	1A	448.9	599	64.1
208	CIPK23	TraesCS2B02G271700	2B	373.3	2523	85.2
209		TraesCS2A02G251800	2A	382.8	2433	85.2
210		TraesCS2D02G252600	2D	304.6	2383	84.9
211	CIPK11	TraesCS4A02G200000	4A	488.1	669	63.2
212	MED16	TraesCS1D02G168100	1D	240.1	5186	70.5
213		TraesCS1A02G170400	1A	304.0	2813	70.5
214		TraesCS1B02G187100	1B	334.3	2883	70.5
215	MED25	TraesCS5D02G184100	5D	285.6	3241	84.8
216		TraesCS5B02G177300	5B	323.7	2998	84.8
217		TraesCS5A02G179400	5A	377.3	3190	84.8
218	SKB1/AtPRMT5	TraesCS6B02G137700	6B	135.1	2859	80
219	AtMTPA2	TraesCS1B02G090400	1B	91.0	486	72.2
220		TraesCS1D02G074400	1D	55.7	456	80.3
221		TraesCS1A02G071800	1A	54.1	456	80.3
222	AtHMA1	TraesCS7D02G428700	7D	548.9	7774	70.2
223		TraesCS7A02G439100	7A	634.4	7576	70.1
224		TraesCS7B02G337700	7B	592.5	4808	69.2
225	AtHMA4	TraesCS7B02G320900	7B	571.6	1304	63.8
226	AtZIP1	TraesCS4D02G277100	4D	449.2	261	65.5
227		TraesCS4A02G025400	4A	17.5	261	65.5
228		TraesCS4B02G278600	4B	561.6	261	65.5
229	AtZIP2	TraesCS3D02G532400	3D	608.4	710	65.2
230	AtZIP6	TraesCS1D02G112500	1D	108.3	4810	73.9
231		TraesCS1A02G111000	1A	111.2	1967	73.9
232		TraesCS1B02G128800	1B	158.5	1890	73.9
233	AtZIP11	TraesCS6D02G082600	6D	47.8	868	72.2
234		TraesCS6A02G099800	6A	67.4	863	70.3
235		TraesCS6B02G128000	6B	123.7	7344	71.5
236	AtZIP12	TraesCS2D02G506200	2D	600.1	2020	61.8
237	AtPCR1	TraesCS1B02G418800	1B	642.5	465	66.1
238		TraesCS1A02G390500	1A	558.0	453	66.1
239		TraesCS1D02G398700	1D	465.6	455	66.1
240	AtMTP1	TraesCS5A02G499000	5A	665.8	495	72.7
241	AtZIFL1	TraesCS4D02G125700	4D	109.9	1602	63.9
242	AtZIFL2	TraesCS3A02G184700	3A	215.5	5969	64.5
243	OsZIP5	TraesCS1B02G306500	1B	529.7	727	85.6
244		TraesCS1D02G293900	1D	392.9	729	85
245		TraesCS1A02G297500	1A	492.3	727	83.5
246	OsZIP8	TraesCS2B02G168400	2B	141.2	1508	86
247	OsHMA2	TraesCS7A02G420000	7A	611.5	4691	85.2
248	OsZIP4	TraesCS2D02G422000	2D	535.6	1485	87.5
249		TraesCS2B02G443800	2B	636.8	1472	87.5
250		TraesCS2A02G424200	2A	678.7	1492	87.5
251	AtbZIP19	TraesCS7B02G321300	7B	571.9	351	60.7
252	AtbZIP23	TraesCS5B02G017700	5B	16.4	267	70.8
253		TraesCS5D02G025800	5D	23.1	252	72.6
254		TraesCS5A02G020700	5A	17.0	252	72.6
a Grey distinguishes the genes to different categories of molecular processes, corresponding to the information of Table S1.
b Each orthologous gene ID has its corresponding hyperlink of Ensembl database.

## Sheet: Table S4
Table S4 11 cloned genes for wheat Fe and Zn traits
Number	Gene namea	Chromosome	Location (Mb)	Source
1	Gpc-B1/NAM-B1	6B	134.7	[137]
2	TaVIT1	2A	570.2	[146]
3		2B	492.1	[146]
4		2D	419.8	[146]
5	TaVIT2	5A	412.9	[146]
6		5B	367.9	[146]
7		5D	318.1	[146]
8	TaCNR2	1D	465.6	[134]
9	TaCNR5	3B	253.9	[135]
10	TaABCC13	4B	637.4	[148]
11		4D	497.0	[148]
12		5A	676.6	[148]
13	TaIPK1	2A	728.4	[149]
14		2B	719.9	[149]
15		2D	593.5	[149]
16	Rht-B1	4B	30.9	[153,154]
17	Rht-D1	4D	18.8	[153,154]
18	Vrn1	5A	587.4	[155]
19		5B	573.4	[155]
20		5D	467.2	[155]
21	Ppd1	2A	36.9	[155]
22		2B	55.5	[155]
23		2D	34.0	[155]
a Gpc-B1 was cloned by map-based cloning, while TaVIT1, TaVIT2, TaCNR2, TaCNR5, TaABCC13 and TaIPK1 were derived from homologous cloning. Rht-B1, Rht-D1, Vrn1 and Ppd1 are agronomic trait genes simultaneously related to Fe/Zn.

## Sheet: Table S5
Table S5 140 quantitative trait loci detected by linkage mapping or association analyses for wheat Fe and Zn traits
Number	Designated namea	Reported nameb	Traitc	Closest marker or intervald	Chromosome	IWGSC position (Mb)	Source
1	QGFe.bhu-1A	QGFe.bhu-1A.1	GFe	1046200|F|0 (1095002|F|0)	1A	13.8	[166]
2	QGZn.shu-1A	1A	GZn	Xgwm164	1A	280.6	[163]
3	QGZn.cimmyt-1A	QGZn.cimmyt-1A_P2	GZn	4543935-3937719	1A	495.4	[170]
4	QGFe.sau-1A	QGFe.co-1A	GFe	100008269|F|0-1134239|F|0	1A	538.5	[173]
5	QGZn.cau-1A	1A	GZn	WMC59	1A	575.4	[158]
6	QGZn.cimmyt-1B.1	QGZn.ada-1B	GZn	rPt-6561	1B	36.2	[172]
7	QGZn.cimmyt-1B.2	QGZnpk.cimmyt-1BS	GZn	wPt-3103	1B	51.4	[132]
8	QGFe.cimmyt-1B	QGFe.sar_1B	GFe	wPt-741612	1B	56.1	[172]
9	GFe-1135339	1B	GFe	1135339	1B	57.7	[179]
10	QGZn.cimmyt-1B.3	QGZn.sar_1BMCO	GZn	wPt-3819-wPt-6117	1B	90.3	[172]
11	QGZn.cimmyt-1B.4	QGZn.cimmyt-1B_P1	GZn	3934172-3934936	1B	185.4	[170]
12	QGZn.bhu-1B	QGZn.bhu-1B	GZn	cfa2129	1B	563.1	[162]
13	GZn-IWB11958	1B	GZn	IWB11958	1B	630.0	[174]
14	QGZn.cimmyt-1B.5	QGZn.sar_1BTSK	GZn	wPt-1403	1B	634.3	[172]
15	GZn-Xcfd63	1D	GZn	Xcfd63	1D	440.1	[176]
16	QGFe.pau-2A	QGFe.pau-2A	GFe	Xwmc382-Xbarc124	2A	3.1	[161]
17	QGFe.cimmyt-2A.1	QGFe.ada-2A	GFe	wPt-2087-wPt-733012	2A	21.3	[172]
18	GZn-IWB56992	2A	GZn	IWB56992	2A	70.9	[133]
19	QGFe.iari-2A	QGFe.iari-2A	GFe	Xgwm359-Xgwm249	2A	94.1	[171]
20	QGZn.iari-2A	QGZn.iari-2A	GZn	Xgwm359-Xgwm249	2A	94.1	[171]
21	QGFe.cimmyt-2A.2	QGFe.cimmyt-2A_P2	GFe	4262668-1226245	2A	304.8	[170]
22	QGFe.huj-2A.1	2A	GFe	gwm473	2A	320.1	[160]
23	QGFe.huj-2A.2	2A	GFe	gwm1054 (gwm372-gwm445)	2A	443.0	[160]
24	QGZn.huj-2A	2A	GZn	Xgwm445	2A	682.6	[160]
25	QGFe.shu-2A	2A	GFe	Xgwm312-Xgwm817 (gwm445)	2A	695.8	[163]
26	GFe-AX109979251	2A	GFe	AX_109979251	2A	763.8	[178]
27	QGFe.huj-2B	2B	GFe	wPt-8404	2B	31.4	[160]
28	QGFe.cimmyt-2B.1	QGFe.cimmyt-2B_P2	GFe	1026059	2B	146.8	[170]
29	QGZn.cimmyt-2B.1	QGZnpk.cimmyt-2Bc	GZn	wPt-6174	2B	159.5	[132]
30	QGFe.fu-2B	QGFe.ta-2B	GFe	cfa2278	2B	406.5	[167]
31	QGFe.bhu-2B	QGFe.bhu-2B	GFe	gwm120-wPt-2430	2B	641.1	[162]
32	QGZn.bhu-2B	QGZn.bhu-2B	GZn	gwm120-wPt-2430	2B	641.1	[162]
33	QGFe.cimmyt-2B.2	QGFe.ada-2Btsk	GFe	wPt-9812	2B	680.1	[172]
34	QGZn.sau-2B	QGZn.co-2B	GZn	2303802-2275590	2B	703.9	[173]
35	QGZn.cimmyt-2B.2	QGZn.ada-2B	GZn	wPt-7161-wPt-9812	2B	718.1	[172]
36	QGFe.cimmyt-2B.3	QGFe.ada-2Btkm	GFe	wPt-7864	2B	760.7	[172]
37	QGFe.sau-2B	2B	GFe	wPt-7004-wPt-4210	2B	768.8	[165]
38	GZn-Xgwm102	2D	GZn	Xgwm102	2D	72.7	[176]
39	QGZn.sau-2D	2D	GZn	wPt-730057-wPt-671700	2D	260.2	[165]
40	GFe-Xgwm157	2D	GFe	Xgwm157	2D	470.2	[176]
41	QGZn.cimmyt-2D	QGZnpk.cimmyt-2D	GZn	wPt-6847	2D	609.6	[132]
42	QGFe.cimmyt-3A	QGFe.ada-3A	GFe	wPt-8779	3A	25.4	[172]
43	QGFe.huj-3A	3A	GFe	wPt-2756	3A	567.2	[160]
44	GZn-IWB11835	3A	GZn	IWB11835	3A	627.3	[174]
45	QGZn.cimmyt-3A.1	QGZnpk.cimmyt-3AL	GZn	wPt-0286	3A	685.4	[132]
46	QGZn.cimmyt-3A.2	QGZn.ada-3A	GZn	wPt-2698-wPt-0398	3A	729.4	[172]
47	QGZn.cau-3A	3A	GZn	Xgwm391	3A	747.3	[158]
48	QGFe.cimmyt-3B	QGFe.cimmyt-3B_2P2	GFe	4394657	3B	32.6	[170]
49	QGZn.cimmyt-3B	QGZn.cimmyt-3B_2P2	GZn	4394657	3B	32.6	[170]
50	QGZn.sau-3B	QGZn.co-3B	GZn	1002594|F|0-1103633	3B	128.3	[173]
51	QGFe.fu-3B	QGFe.ta-3B	GFe	wPt-4209-wPt-5390	3B	175.7	[167]
52	GZn-AX95129199	3B	GZn	AX_95129199	3B	723.5	[177]
53	GFe-AX94457592	3B	GFe	AX_94457592	3B	731.3	[178]
54	QGFe.huj-3B	3B	GFe	gwm1266 (wmc236)	3B	808.7	[160]
55	QGZn.cimmyt-3D.1	QGZn.cimmyt-3D_P2	GZn	wPt-741157-1297057	3D	1.9	[170]
56	QGZn.sau-3D.1	3D	GZn	Xbarc6	3D	47.7	[165]
57	QGFe.ua-3D	3D	GFe	gdm8-gdm136	3D	386.1	[159]
58	QGFe.sau-3D	QGFe.co-3D	GFe	1372776-100008980|F|0	3D	396.1	[173]
59	QGZn.sau-3D.2	QGZn.co-3D	GZn	1372776-100008980|F|0	3D	396.1	[173]
60	QGZn.ua-3D	3D	GZn	gdm136-gwm3	3D	497.5	[159]
61	QGFe.shu-3D	3D	GFe	Xgwm383	3D	532.2	[163]
62	QGZn.cimmyt-3D.2	QGZn.ada-3D	GZn	wPt-1986-wPt-9488	3D	595.3	[172]
63	QGFe.cimmyt-4A	QGFe.cimmyt-4A_P2	GFe	1211533	4A	5.1	[170]
64	QGZn.cimmyt-4A	QGZn.cimmyt-4A_P2	GZn	4543988-3533871	4A	84.0	[170]
65	QGZn.iari-4A	QGZn.iari-4A	GZn	Xbarc106	4A	429.7	[171]
66	QGFe.sau-4A	4A	GFe	Xwmc468-Xbarc170	4A	612.4	[165]
67	GZn-IWB31407	4B	GZn	IWB31407	4B	233.2	[174]
68	QGFe.cimmyt-4B	QGFe.cimmyt-4B_P1	GFe	1008589F0-58TC-2256263	4B	528.2	[170]
69	QGZn.ua-4B	4B	GZn	wms149-gwm113	4B	544.6	[159]
70	QGFe.huj-4B	4B	GFe	wPt-3255	4B	626.0	[160]
71	QGFe.sau-4B	QGFe.co-4B	GFe	1242543-1125612|F|0	4B	640.8	[173]
72	QGZn.cas-4B	QZn-4B	GZn	Xgwm538	4B	641.5	[168]
73	QGZn.sau-4B	QGZn.co-4B	GZn	2277812-1242543	4B	644.4	[173]
74	QGZn.sau-4D.1	4D	GZn	wPt-671648-wPt-667352	4D	18.6	[165]
75	QGFe.cau-4D	4D	GFe	WMC331-Xgwm624	4D	397.2	[164]
76	QGZn.cau-4D.1	4D	GZn	Xgwm192-WMC331	4D	433.0	[158]
77	QGZn.cau-4D.2	4D	GZn	WMC331	4D	453.3	[158]
78	GFe-Xwmc399	4D	GFe	Xwmc399	4D	484.7	[176]
79	QGZn.sau-4D.2	4D	GZn	Xcfa2149-Xbarc48	4D	505.2	[165]
80	QGFe.huj-5A	5A	GFe	gwm154	5A	21.0	[160]
81	QGFe.cas-5A	QFe-5A1	GFe	Xgwm154-Xbarc186	5A	33.8	[168]
82	QGZn.huj-5A	5A	GZn	Xgwm293	5A	104.2	[160]
83	GZn-AX158550766	5A	GZn	AX_158550766	5A	462.8	[177]
84	QGFe.sau-5A.1	5A	GFe	Xbarc330	5A	523.8	[165]
85	QGFe.sau-5A.2	QGFe.co-5A.2	GFe	1102433-988523	5A	528.2	[173]
86	GFe-AX158538945	5A	GFe	AX_158538945	5A	540.0	[178]
87	QGFe.iari-5A	QGFe.iari-5A	GFe	Xgwm126-Xgwm595	5A	680.1	[171]
88	QGFe.cau-5A	5A	GFe	WMC74-Xgwm291	5A	700.3	[164]
89	QGZn.cau-5A.1	5A	GZn	WMC74—Xgwm291	5A	700.3	[158]
90	QGZn.cau-5A.2	5A	GZn	Xgwm291-Xgwm410	5A	703.9	[158]
91	QGFe.sau-5B.1	5B	GFe	wPt-7237-wPt-0708	5B	22.4	[165]
92	QGZn.sau-5B.1	5B	GZn	wPt-7237-wPt-0708	5B	22.4	[165]
93	GFe-1001902	5B	GFe	1001902	5B	78.3	[179]
94	GFe-1012837	5B	GFe	1012837	5B	78.7	[179]
95	QGFe.cimmyt-5B.1	QGFe.sar_5BMCO	GFe	wPt-7400	5B	183.7	[172]
96	QGFe.sau-5B.2	5B	GFe	Xbarc216-Xbarc74	5B	445.6	[165]
97	QGZn.sau-5B.2	5B	GZn	Xgwm213-Xbarc216	5B	453.6	[165]
98	QGFe.cimmyt-5B.2	QGFe.cimmyt-5B_P1	GFe	5410720	5B	489.0	[170]
99	QGZn.cimmyt-5B.1	QGZn.cimmyt-5B_P2	GZn	1078595	5B	637.5	[170]
100	QGFe.cimmyt-5B.3	QGFe.sar_5BTKM	GFe	wPt-8125-wPt-9504	5B	651.0	[172]
101	QGZn.cimmyt-5B.2	QGZnpk.cimmyt-5BL	GZn	tPt-3144	5B	667.7	[132]
102	QGFe.cimmyt-5B.4	QGFe.cimmyt-5B_P2	GFe	4407677-1129284	5B	686.5	[170]
103	GFe-1126883	5B	GFe	1126883	5B	688.7	[179]
104	QGFe.sau-5D	5D	GFe	wPt-667104	5D	6.8	[165]
105	GFe-Xwmc357	5D	GFe	Xwmc357	5D	499.6	[176]
106	GZn-Xwmc357	5D	GZn	Xwmc357	5D	499.6	[176]
107	QGZn.cimmyt-6A.1	QGZn.cimmyt-6A_P1	GZn	1238392-4990410	6A	71.6	[170]
108	QGFe.huj-6A	6A	GFe	gwm1150 (wPt-0357-gwm427)	6A	318.9	[160]
109	QGZn.cimmyt-6A.2	QGZn.cimmyt-6A_P2	GZn	1697218-1082136	6A	347.7	[170]
110	QGFe.cimmyt-6B	QGFe.ada-6B	GFe	wPt-7065	6B	5.0	[172]
111	QGZn.cimmyt-6B.1	QGZn.ada-6B	GZn	wPt-7065	6B	5.0	[172]
112	QGFe.uh-6B	6B	GFe	Xuhw89	6B	134.6	[141]
113	QGZn.uh-6B	6B	GZn	Xuhw89	6B	134.6	[141]
114	QGZn.ua-6B	6B	GZn	barc146a	6B	227.7	[159]
115	QGZn.cimmyt-6B.2	QGZn.sar_6B	GZn	wPt-743099-wPt-5037	6B	567.8	[172]
116	QGZn.huj-6B	6B	GZn	Xgwm1076 (Xgwm296)	6B	674.8	[160]
117	QGFe.huj-6B	6B	GFe	wPt-5270	6B	694.1	[160]
118	QGFe.pau-7A.1	QGFe.pau-7A	GFe	Xcfd31-Xcfa2049	7A	40.9	[161]
119	QGZn.pau-7A.1	QGZn.pau-7A	GZn	Xcfd31-Xcfa2049	7A	40.9	[161]
120	QGFe.cau-7A	7A	GFe	Xgwm260-P3156-360	7A	248.1	[164]
121	QGZn.cau-7A	7A	GZn	WMC488	7A	605.8	[158]
122	QGFe.pau-7A.2	QGFe.pau-7A	GFe	Xgwm473-Xbarc29	7A	622.0	[161]
123	QGZn.pau-7A.2	QGZn.pau-7A	GZn	Xgwm473-Xbarc29	7A	622.0	[161]
124	QGFe.iari-7A	QGFe.iari-7A	GFe	Xbarc49-Xwmc525	7A	671.0	[171]
125	QGZn.iari-7A	QGZn.iari-7A	GZn	Xbarc49-Xwmc525	7A	671.0	[171]
126	QGZn.ua-7A	7A	GZn	gwm282	7A	681.4	[159]
127	QGZn.iari-7B	QGZn.iari-7B	GZn	Xgwm537	7B	28.2	[171]
128	QGFe.huj-7B	7B	GFe	gwm400	7B	34.3	[160]
129	QGFe.cau-7B	7B	GFe	Xgwm400	7B	34.3	[164]
130	QGZn.cimmyt-7B.1	QGZn.cimmyt-7B_1P1	GZn	1132640F0-5CG	7B	129.6	[170]
131	QGZn.cimmyt-7B.2	QGZn.cimmyt-7B_2P1	GZn	989723F0-48CT-1204955F0-26CT	7B	158.3	[170]
132	QGZn.huj-7B	7B	GZn	Xgwm983 (Centromere-7B)	7B	316.7	[160]
133	QGZn.cimmyt-7B.3	QGZn.cimmyt-7B_1P2	GZn	1079651-1262636	7B	500.4	[170]
134	QGFe.iari-7B	QGFe.iari-7B	GFe	Xgwm364-Xwmc396	7B	546.9	[171]
135	QGZn.cimmyt-7B.4	QGZn.cimmyt-7B_2P2	GZn	4003947-3532745	7B	592.3	[170]
136	QGZn.cimmyt-7B.5	QGZn.cimmyt-7B_3P2	GZn	4009608-5411574	7B	635.1	[170]
137	QGFe.cimmyt-7B	QGFe.ada-7B	GFe	wPt-5922	7B	679.6	[172]
138	GZn-IWA4150	7B	GZn	IWA4150	7B	702.3	[133]
139	QGFe.shu-7D	7D	GFe	Xbarc184-Xgwm1055	7D	13.9	[163]
140	QGFe.sau-7D	7D	GFe	wPt-7068	7D	616.6	[165]
a QTL names were designated so as to show the uniform names
b "reported name" means QTL names present in the references
c "GFe" and “GZn" represent grain Fe concentration and grain Zn concentration, respectively
d The added small bracket “()” indicates that the sequence of the query marker was not obtained, and the marker in the bracket is the closest marker linked to the query marker
